# Supplementary material for: E50A Mutation Increases the Bioluminescence Activity of picALuc
Source: Biosensors (Basel). 2026 Mar 17;16(3):167. doi: 10.3390/bios16030167 (PMC13024344; doi:10.3390/bios16030167)
Supplement: Supplementary file 1 [file biosensors-16-00167-s001.zip]

Archive with 4 entries (4 files):
- .DS_Store
- biosensors-4084323-supplementary.pdf
- Video S1. picALuc-WT-1microsecond-GaMD-sim-traj.avi
- Video S2. picALuc-E50A-mutant-1microsecond-GaMD-sim-traj.avi
